# Supplementary material for: ﻿Thoreabaiyunensis sp. nov. (Thoreales, Rhodophyta) and T.okadae, a new record from China
Source: PhytoKeys. 2022 Apr 1;193:107–23. doi: 10.3897/phytokeys.193.79667 (PMC9005493; doi:10.3897/phytokeys.193.79667)
Supplement: XML Treatment for Thorea baiyunensis [file phytokeys.193.79667-treatment1.xml]

<!DOCTYPE tp:taxon-treatment
  PUBLIC "-//TaxonX//DTD Taxonomic Treatment Publishing DTD v0 20100105//EN" "tax-treatment-NSO.dtd">
<tp:taxon-treatment xmlns:tp="http://www.plazi.org/taxpub"><tp:treatment-meta><kwd-group><label>Taxon classification</label><kwd>
                <named-content content-type="kingdom">Plantae</named-content>
              </kwd><kwd>
                <named-content content-type="order">Thoreales</named-content>
              </kwd><kwd>
                <named-content content-type="family">Thoreaceae</named-content>
              </kwd></kwd-group><mixed-citation publication-type="journal"><person-group><name><surname>Han</surname><given-names>Jinfen</given-names></name><name><surname>Nan</surname><given-names>Fangru</given-names></name><name><surname>Feng</surname><given-names>Jia</given-names></name><name><surname>Lv</surname><given-names>Junping</given-names></name><name><surname>Liu</surname><given-names>Qi</given-names></name><name><surname>Liu</surname><given-names>Xudong</given-names></name><name><surname>Xie</surname><given-names>Shulian</given-names></name></person-group><article-title>﻿<italic><tp:taxon-name><tp:taxon-name-part taxon-name-part-type="genus" reg="Thorea">Thorea</tp:taxon-name-part><tp:taxon-name-part taxon-name-part-type="species" reg="baiyunensis">baiyunensis</tp:taxon-name-part></tp:taxon-name></italic> sp. nov. (<tp:taxon-name><tp:taxon-name-part taxon-name-part-type="order">Thoreales</tp:taxon-name-part></tp:taxon-name>, <tp:taxon-name><tp:taxon-name-part taxon-name-part-type="phylum">Rhodophyta</tp:taxon-name-part></tp:taxon-name>) and <italic><tp:taxon-name><tp:taxon-name-part taxon-name-part-type="genus" reg="Thorea">T.</tp:taxon-name-part><tp:taxon-name-part taxon-name-part-type="species" reg="okadae">okadae</tp:taxon-name-part></tp:taxon-name></italic>, a new record from China</article-title><source>PhytoKeys</source><day>01</day><month>04</month><year>2022</year><volume>193</volume><fpage>107</fpage><lpage>123</lpage><pub-id pub-id-type="doi">10.3897/phytokeys.193.79667</pub-id></mixed-citation></tp:treatment-meta><tp:nomenclature><label>﻿</label><tp:taxon-name>
              <object-id xmlns:xlink="http://www.w3.org/1999/xlink" content-type="arpha" xlink:type="simple">6B4AE1DE-D855-5B71-9170-499BF5CF4286</object-id>
              <tp:taxon-name-part taxon-name-part-type="genus" reg="Thorea">Thorea</tp:taxon-name-part>
              <tp:taxon-name-part taxon-name-part-type="species" reg="baiyunensis">baiyunensis</tp:taxon-name-part>
            </tp:taxon-name><tp:taxon-authority>Han, Nan &amp; Xie</tp:taxon-authority><tp:taxon-status xmlns:xlink="http://www.w3.org/1999/xlink" xlink:type="simple">sp. nov.</tp:taxon-status><xref ref-type="fig" rid="F3">Fig. 3I–T</xref></tp:nomenclature><tp:treatment-sec sec-type="description" id="SECID0E3QAG"><title>Description.</title><p>Known only from the “<tp:taxon-name><tp:taxon-name-part taxon-name-part-type="genus" reg="Chantransia">Chantransia</tp:taxon-name-part></tp:taxon-name>” sporophyte generation. Plant macroscopic, up to 25.9 mm, bluish; basal portion consisting of an irregular prostrate system of densely aggregated filaments; lateral branches developing at angle &lt; 25°. Vegetative cells of main branches cylindrical, (12.7) 13.6–63.6 (68.2) μm long and (8.2) 10.9–20.9 (22.7) μm in diameter. Monosporangia numerous, mostly grow at the tip of 1–5-celled, short branchlets, singly or in clusters, obovoidal, (11.8) 12.7–21.8 (23.6) μm long and (10.9) 11.8–16.4 (17.3) μm in diameter. Chloroplasts laminate or irregularly lobed, 2–4 per cell.</p></tp:treatment-sec><tp:treatment-sec sec-type="diagnosis" id="SECID0EIRAG"><title>Diagnosis.</title><p>Diagnostic DNA sequence: <italic>rbc</italic>L and COI-5P (accession number: <ext-link xmlns:xlink="http://www.w3.org/1999/xlink" ext-link-type="gen" xlink:href="MZ648090" xlink:type="simple">MZ648090</ext-link>, <ext-link xmlns:xlink="http://www.w3.org/1999/xlink" ext-link-type="gen" xlink:href="MZ648091" xlink:type="simple">MZ648091</ext-link>, and <ext-link xmlns:xlink="http://www.w3.org/1999/xlink" ext-link-type="gen" xlink:href="MZ648092" xlink:type="simple">MZ648092</ext-link> for <italic>rbc</italic>L and <ext-link xmlns:xlink="http://www.w3.org/1999/xlink" ext-link-type="gen" xlink:href="MZ676780" xlink:type="simple">MZ676780</ext-link>, <ext-link xmlns:xlink="http://www.w3.org/1999/xlink" ext-link-type="gen" xlink:href="MZ676781" xlink:type="simple">MZ676781</ext-link>, and <ext-link xmlns:xlink="http://www.w3.org/1999/xlink" ext-link-type="gen" xlink:href="MZ676782" xlink:type="simple">MZ676782</ext-link> for COI-5P).</p></tp:treatment-sec><tp:treatment-sec sec-type="material" id="SECID0EQSAG"><title>Type.</title><p>China, Guangdong Province, Baiyun Mountain, 540 m alt., <named-content xmlns:xlink="http://www.w3.org/1999/xlink" content-type="dwc:verbatimCoordinates" xlink:type="simple"><named-content content-type="geo-json" specific-use="{&#34;type&#34;:&#34;Point&#34;,&#34;coordinates&#34;:[113.825500,23.600000]}" id="NCID0EZSAG" xlink:type="simple">23°36.00'N, 113°49.53'E</named-content></named-content>: epilithic on the rocks in spring water, November 2020, J.F. Han &amp; K.P Fang (Holotype: SXU-SAS18040; Paratype: SXU-SAS18041). Deposited in Herbarium of Shanxi University (SXU), Shanxi University, Taiyuan, Shanxi Province, China.</p></tp:treatment-sec><tp:treatment-sec sec-type="habitat" id="SECID0E5SAG"><title>Habitat and distribution.</title><p>Baiyun Mountain (<named-content xmlns:xlink="http://www.w3.org/1999/xlink" content-type="dwc:verbatimCoordinates" xlink:type="simple"><named-content content-type="geo-json" specific-use="{&#34;type&#34;:&#34;Point&#34;,&#34;coordinates&#34;:[113.825500,23.600000]}" id="NCID0EHTAG" xlink:type="simple">23°36.00'N, 113°49.53'E</named-content></named-content>), Guangdong Province, China: on the rocks in spring water; water temperature 17.3–20.6 °C, pH 6.5–7.6 (Figs <xref ref-type="fig" rid="F1">1</xref>, <xref ref-type="fig" rid="F4">4A–C</xref>).</p><fig id="F4" position="float" orientation="portrait"><object-id xmlns:xlink="http://www.w3.org/1999/xlink" content-type="doi" xlink:type="simple">10.3897/phytokeys.193.79667.figure4</object-id><object-id xmlns:xlink="http://www.w3.org/1999/xlink" content-type="arpha" xlink:type="simple">29EA3937-8EAE-5007-8370-E3326A98C95E</object-id><label>Figure 4.</label><caption><p>Habitat of <italic><tp:taxon-name><tp:taxon-name-part taxon-name-part-type="genus" reg="Thorea">Thorea</tp:taxon-name-part><tp:taxon-name-part taxon-name-part-type="species" reg="baiyunensis">baiyunensis</tp:taxon-name-part></tp:taxon-name></italic> and <italic><tp:taxon-name><tp:taxon-name-part taxon-name-part-type="genus" reg="Thorea">T.</tp:taxon-name-part><tp:taxon-name-part taxon-name-part-type="species" reg="okadae">okadae</tp:taxon-name-part></tp:taxon-name></italic><bold>A–C</bold> habitat of <italic><tp:taxon-name><tp:taxon-name-part taxon-name-part-type="genus" reg="Thorea">Thorea</tp:taxon-name-part><tp:taxon-name-part taxon-name-part-type="species" reg="baiyunensis">baiyunensis</tp:taxon-name-part></tp:taxon-name></italic><bold>D, E</bold> habitat of <italic><tp:taxon-name><tp:taxon-name-part taxon-name-part-type="genus" reg="Thorea">T.</tp:taxon-name-part><tp:taxon-name-part taxon-name-part-type="species" reg="okadae">okadae</tp:taxon-name-part></tp:taxon-name></italic>.</p></caption><graphic xmlns:xlink="http://www.w3.org/1999/xlink" xlink:href="phytokeys-193-107-g004.jpg" position="float" orientation="portrait" xlink:type="simple" id="oo_667224.jpg"><uri content-type="original_file" xlink:type="simple">https://binary.pensoft.net/fig/667224</uri></graphic></fig></tp:treatment-sec><tp:treatment-sec sec-type="etymology" id="SECID0ERVAG"><title>Etymology.</title><p>The species epithet refers to the type locality (Baiyun Mountain, China).</p></tp:treatment-sec><tp:treatment-sec sec-type="Authentic strain" id="SECID0EWVAG"><title>Authentic strain.</title><p>SXU-GD20224.</p></tp:treatment-sec><tp:treatment-sec><!--Section generated to contain objects referenced in tp:taxon-treatment.--><fig id="F3" position="float" orientation="portrait"><object-id xmlns:xlink="http://www.w3.org/1999/xlink" content-type="doi" xlink:type="simple">10.3897/phytokeys.193.79667.figure3</object-id><object-id xmlns:xlink="http://www.w3.org/1999/xlink" content-type="arpha" xlink:type="simple">66124D45-642A-5F29-A3D0-9CEA65689519</object-id><label>Figure 3.</label><caption><p>Morphological characters of samples investigated in this study <bold>A–D</bold> sample GX41 <bold>A</bold> morphological observation of the tufts of erect filament, bluish in color <bold>B</bold> monosporangial branch with ovoid monosporangium (black arrow) <bold>C</bold> filament showing branch angle ≤ 25° (black arrow) <bold>D</bold> erect filaments arise from basal system consisting of a prostrate mass with sparse rhizoids (black arrowhead) <bold>E–H</bold> sample GX81 <bold>E</bold> morphological observation of the tufts of erect filament, brownish in color <bold>F</bold> monosporangial branch with ovoid monosporangium (black arrow) <bold>G</bold> filament showing branch angle &lt; 25° (black arrow) <bold>H</bold> cells have parietal laminate or irregularly lobed Chloroplast (white arrow) <bold>I–L</bold> sample GD224 <bold>I</bold> morphological observation of the tufts of erect filament, bluish in color <bold>J</bold> monosporangial branch with obovoidal monosporangium (black arrow) <bold>K</bold> filament showing branch angle &lt; 25° (black arrow) <bold>L</bold> cells have parietal laminate or irregularly lobed Chloroplast (white arrow) <bold>M–O</bold> sample GD225 <bold>M</bold> morphological observation of the tufts of erect filament, bluish in color <bold>N</bold> monosporangial branch with obovoidal monosporangium (black arrow) <bold>O</bold> filament showing branch angle &lt; 25° (black arrow) <bold>P</bold> cells have parietal laminate or irregularly lobed Chloroplast (white arrow) <bold>Q–T</bold> sample GD228 <bold>Q</bold> morphological observation of the tufts of erect filament, bluish in color <bold>R</bold> monosporangial branch with obovoidal monosporangium (black arrow) <bold>S</bold> filament showing branch angle &lt; 25° (black arrow) <bold>T</bold> cells have parietal laminate or irregularly lobed Chloroplast (white arrow).</p></caption><graphic xmlns:xlink="http://www.w3.org/1999/xlink" xlink:href="phytokeys-193-107-g003.jpg" position="float" orientation="portrait" xlink:type="simple" id="oo_667223.jpg"><uri content-type="original_file" xlink:type="simple">https://binary.pensoft.net/fig/667223</uri></graphic></fig><fig id="F1" position="float" orientation="portrait"><object-id xmlns:xlink="http://www.w3.org/1999/xlink" content-type="doi" xlink:type="simple">10.3897/phytokeys.193.79667.figure1</object-id><object-id xmlns:xlink="http://www.w3.org/1999/xlink" content-type="arpha" xlink:type="simple">5FEF66FE-8DFC-540B-8F8A-8F7C5D543F1D</object-id><label>Figure 1.</label><caption><p>Map showing approximate locations of samples investigated in this study. More detailed location information is provided in Table <xref ref-type="table" rid="T1">1</xref>. The red circles and the green circles indicate the locations of <italic><tp:taxon-name><tp:taxon-name-part taxon-name-part-type="genus" reg="Thorea">Thorea</tp:taxon-name-part><tp:taxon-name-part taxon-name-part-type="species" reg="okadae">okadae</tp:taxon-name-part></tp:taxon-name></italic> in China and Japan, respectively.</p></caption><graphic xmlns:xlink="http://www.w3.org/1999/xlink" xlink:href="phytokeys-193-107-g001.jpg" position="float" orientation="portrait" xlink:type="simple" id="oo_667221.jpg"><uri content-type="original_file" xlink:type="simple">https://binary.pensoft.net/fig/667221</uri></graphic></fig><table-wrap id="T1" position="float" orientation="portrait"><label>Table 1.</label><caption><p>Collection information and sequence accession numbers for taxa analyzed in this study.</p></caption><table id="TID0EVTAG" rules="all"><tbody><tr><th rowspan="1" colspan="1">Isolate</th><th rowspan="1" colspan="1">Locality with longitude and latitude</th><th rowspan="1" colspan="1">Collection date</th><th rowspan="1" colspan="1">Collector</th><th rowspan="1" colspan="1">Voucher number</th></tr><tr><td rowspan="1" colspan="1">GX41</td><td rowspan="1" colspan="1">Baimo Cave, Bama County, Guangxi Zhuang Autonomous Region, China (<named-content xmlns:xlink="http://www.w3.org/1999/xlink" content-type="dwc:verbatimCoordinates" xlink:type="simple"><named-content content-type="geo-json" specific-use="{&#34;type&#34;:&#34;Point&#34;,&#34;coordinates&#34;:[107.099333,24.300500]}" id="NCID0EWMAE" xlink:type="simple">24°18.03'N, 107°05.96'E</named-content></named-content>)</td><td rowspan="1" colspan="1">22 December 2019</td><td rowspan="1" colspan="1">Kunpeng Fang</td><td rowspan="1" colspan="1">GX19041</td></tr><tr><td rowspan="1" colspan="1">GX81</td><td rowspan="1" colspan="1">Tongling Great Falls, Jinxi County, Guangxi Zhuang Autonomous Region, China (<named-content xmlns:xlink="http://www.w3.org/1999/xlink" content-type="dwc:verbatimCoordinates" xlink:type="simple"><named-content content-type="geo-json" specific-use="{&#34;type&#34;:&#34;Point&#34;,&#34;coordinates&#34;:[106.662833,23.718333]}" id="NCID0EPNAE" xlink:type="simple">23°43.10'N, 106°39.77'E</named-content></named-content>)</td><td rowspan="1" colspan="1">23 December 2019</td><td rowspan="1" colspan="1">Kunpeng Fang</td><td rowspan="1" colspan="1">GX19081</td></tr><tr><td rowspan="1" colspan="1">GD224</td><td rowspan="1" colspan="1">Baiyun Mountain, Guangzhou, Guangdong province, China (<named-content xmlns:xlink="http://www.w3.org/1999/xlink" content-type="dwc:verbatimCoordinates" xlink:type="simple"><named-content content-type="geo-json" specific-use="{&#34;type&#34;:&#34;Point&#34;,&#34;coordinates&#34;:[113.825500,23.600000]}" id="NCID0EIOAE" xlink:type="simple">23°36.00'N, 113°49.53'E</named-content></named-content>)</td><td rowspan="1" colspan="1">22 November 2020</td><td rowspan="1" colspan="1">Jinfen Han and Kunpeng Fang</td><td rowspan="1" colspan="1">GD20224</td></tr><tr><td rowspan="1" colspan="1">GD225</td><td rowspan="1" colspan="1">Baiyun Mountain, Guangzhou, Guangdong province, China (<named-content xmlns:xlink="http://www.w3.org/1999/xlink" content-type="dwc:verbatimCoordinates" xlink:type="simple"><named-content content-type="geo-json" specific-use="{&#34;type&#34;:&#34;Point&#34;,&#34;coordinates&#34;:[113.825500,23.600000]}" id="NCID0EBPAE" xlink:type="simple">23°36.00'N, 113°49.53'E</named-content></named-content>)</td><td rowspan="1" colspan="1">22 November 2020</td><td rowspan="1" colspan="1">Jinfen Han and Kunpeng Fang</td><td rowspan="1" colspan="1">GD20225</td></tr><tr><td rowspan="1" colspan="1">GD228</td><td rowspan="1" colspan="1">Baiyun Mountain, Guangzhou, Guangdong province, China (<named-content xmlns:xlink="http://www.w3.org/1999/xlink" content-type="dwc:verbatimCoordinates" xlink:type="simple"><named-content content-type="geo-json" specific-use="{&#34;type&#34;:&#34;Point&#34;,&#34;coordinates&#34;:[113.825500,23.600000]}" id="NCID0E1PAE" xlink:type="simple">23°36.00'N, 113°49.53'E</named-content></named-content>)</td><td rowspan="1" colspan="1">22 November 2020</td><td rowspan="1" colspan="1">Jinfen Han and Kunpeng Fang</td><td rowspan="1" colspan="1">GD20228</td></tr></tbody></table></table-wrap></tp:treatment-sec></tp:taxon-treatment>
