# Supplementary material for: ﻿Thoreabaiyunensis sp. nov. (Thoreales, Rhodophyta) and T.okadae, a new record from China
Source: PhytoKeys. 2022 Apr 1;193:107–23. doi: 10.3897/phytokeys.193.79667 (PMC9005493; doi:10.3897/phytokeys.193.79667)
Supplement: Supplementary material 4 — Table S2 [file phytokeys-193-107-s004.xls]

## Sheet: MatrixOutput
Table S2. Pairwise distance (lower-left matrix) and number of nucleotide variance (upper-right matrix) of rbcL sequence among the taxa in this study.
Taxon	No.	1	2	3	4	5	6	7	8	9	10	11	12	13	14	15	16	17	18	19	20	21	22	23	24	25	26	27	28	29	30	31	32	33	34	35	36	37	38	39	40	41	42	43	44	45	46	47	48
KM005135 T. quisqueyana (Dominican Republic)	1		59	60	58	58	58	61	106	106	109	108	112	113	113	106	106	108	108	110	140	134	142	142	142	137	125	125	137	138	137	137	137	138	137	132	135	135	134	134	134	135	135	135	135	135	135	135	136
KX958149 T. riekei (Mexico)	2	0.0531053		5	3	3	3	7	102	102	103	102	105	109	109	100	100	102	102	104	136	129	149	149	149	131	123	123	135	136	135	135	135	136	135	132	131	131	130	130	130	131	131	131	131	131	131	131	132
KM005140 T. riekei (USA)	3	0.0540054	0.00450045		2	2	2	6	104	104	105	104	107	111	111	102	102	104	104	106	137	130	150	150	150	133	124	124	137	138	137	137	137	138	137	133	132	132	131	131	131	132	132	132	132	132	132	132	133
KX958152 T. riekei (USA)	4	0.0522052	0.00270027	0.00180018		0	0	4	102	102	103	102	105	109	109	100	100	102	102	104	135	128	148	148	148	131	122	122	135	136	135	135	135	136	135	131	130	130	129	129	129	130	130	130	130	130	130	130	131
KX958151 T. riekei (USA)	5	0.0522052	0.00270027	0.00180018	0		0	4	102	102	103	102	105	109	109	100	100	102	102	104	135	128	148	148	148	131	122	122	135	136	135	135	135	136	135	131	130	130	129	129	129	130	130	130	130	130	130	130	131
KX958153 T. riekei (USA)	6	0.0522052	0.00270027	0.00180018	0	0		4	102	102	103	102	105	109	109	100	100	102	102	104	135	128	148	148	148	131	122	122	135	136	135	135	135	136	135	131	130	130	129	129	129	130	130	130	130	130	130	130	131
AF029160 T. riekei (USA)	7	0.0549055	0.00630063	0.00540054	0.00360036	0.00360036	0.00360036		101	101	102	101	104	108	108	99	99	101	101	103	135	128	146	146	146	131	120	120	133	134	133	133	133	134	133	129	128	128	127	127	127	128	128	128	128	128	128	128	129
KX958154 T. mauitukitukii (Vanuatu)	8	0.0954095	0.0918092	0.0936094	0.0918092	0.0918092	0.0918092	0.0909091		0	13	12	14	39	39	12	12	11	11	14	140	134	150	150	150	138	125	125	139	140	139	139	139	140	139	139	139	139	138	138	138	139	139	139	139	139	139	139	140
KX958157 T. mauitukitukii (Vanuatu)	9	0.0954095	0.0918092	0.0936094	0.0918092	0.0918092	0.0918092	0.0909091	0		13	12	14	39	39	12	12	11	11	14	140	134	150	150	150	138	125	125	139	140	139	139	139	140	139	139	139	139	138	138	138	139	139	139	139	139	139	139	140
KM005136 T. gaudichaudii (Guam)	10	0.0981098	0.0927093	0.0945095	0.0927093	0.0927093	0.0927093	0.0918092	0.0117012	0.0117012		1	15	39	39	13	13	12	12	15	143	137	156	156	156	142	132	132	143	144	143	143	143	144	143	145	143	143	142	142	142	143	143	143	143	143	143	143	144
KX958143 T. gaudichaudii (Guam)	11	0.0972097	0.0918092	0.0936094	0.0918092	0.0918092	0.0918092	0.0909091	0.0108011	0.0108011	0.00090009		14	38	38	12	12	11	11	14	142	136	155	155	155	141	131	131	142	143	142	142	142	143	142	144	142	142	141	141	141	142	142	142	142	142	142	142	143
KM005137 T. gaudichaudii (Federated States of Micronesia)	12	0.10081	0.0945095	0.0963096	0.0945095	0.0945095	0.0945095	0.0936094	0.0126013	0.0126013	0.0135014	0.0126013		39	39	14	14	15	15	14	147	141	154	154	154	141	132	132	142	143	142	142	142	143	142	140	142	142	141	141	141	142	142	142	142	142	142	142	143
KX958154 T. gaudichaudii (Vanuatu)	13	0.10171	0.0981098	0.09991	0.0981098	0.0981098	0.0981098	0.0972097	0.0351035	0.0351035	0.0351035	0.0342034	0.0351035		0	41	41	40	40	39	143	136	151	151	151	143	135	135	147	148	147	147	147	148	147	143	147	147	146	146	146	147	147	147	147	147	147	147	148
KX958155 T. gaudichaudii (Vanuatu)	14	0.10171	0.0981098	0.09991	0.0981098	0.0981098	0.0981098	0.0972097	0.0351035	0.0351035	0.0351035	0.0342034	0.0351035	0		41	41	40	40	39	143	136	151	151	151	143	135	135	147	148	147	147	147	148	147	143	147	147	146	146	146	147	147	147	147	147	147	147	148
KX958147 T. gaudichaudii (Japan)	15	0.0954095	0.090009	0.0918092	0.090009	0.090009	0.090009	0.0891089	0.0108011	0.0108011	0.0117012	0.0108011	0.0126013	0.0369037	0.0369037		0	7	7	10	141	135	155	155	155	140	129	129	143	144	143	143	143	144	143	143	143	143	142	142	142	143	143	143	143	143	143	143	144
AB159649 T. gaudichaudii (Japan)	16	0.0954095	0.090009	0.0918092	0.090009	0.090009	0.090009	0.0891089	0.0108011	0.0108011	0.0117012	0.0108011	0.0126013	0.0369037	0.0369037	0		7	7	10	141	135	155	155	155	140	129	129	143	144	143	143	143	144	143	143	143	143	142	142	142	143	143	143	143	143	143	143	144
KX958148 T. gaudichaudii (Japan)	17	0.0972097	0.0918092	0.0936094	0.0918092	0.0918092	0.0918092	0.0909091	0.00990099	0.00990099	0.0108011	0.00990099	0.0135014	0.0360036	0.0360036	0.00630063	0.00630063		0	7	140	134	156	156	156	140	129	129	144	145	144	144	144	145	144	144	144	144	143	143	143	144	144	144	144	144	144	144	145
AB159650 T. gaudichaudii (Japan)	18	0.0972097	0.0918092	0.0936094	0.0918092	0.0918092	0.0918092	0.0909091	0.00990099	0.00990099	0.0108011	0.00990099	0.0135014	0.0360036	0.0360036	0.00630063	0.00630063	0		7	140	134	156	156	156	140	129	129	144	145	144	144	144	145	144	144	144	144	143	143	143	144	144	144	144	144	144	144	145
AB159651 T. gaudichaudii (Philippines)	19	0.0990099	0.0936094	0.0954095	0.0936094	0.0936094	0.0936094	0.0927093	0.0126013	0.0126013	0.0135014	0.0126013	0.0126013	0.0351035	0.0351035	0.0090009	0.0090009	0.00630063	0.00630063		142	138	153	153	153	142	130	130	144	145	144	144	144	145	144	144	144	144	143	143	143	144	144	144	144	144	144	144	145
KX958138 T. bachmannii (Brazil)	20	0.126013	0.122412	0.123312	0.121512	0.121512	0.121512	0.121512	0.126013	0.126013	0.128713	0.127813	0.132313	0.128713	0.128713	0.126913	0.126913	0.126013	0.126013	0.127813		12	113	113	113	115	96	96	114	115	112	112	112	113	112	101	100	100	101	101	101	100	100	100	100	100	100	100	102
KX958139 T. bachmannii (Brazil)	21	0.120612	0.116112	0.117012	0.115212	0.115212	0.115212	0.115212	0.120612	0.120612	0.123312	0.122412	0.126913	0.122412	0.122412	0.121512	0.121512	0.120612	0.120612	0.124212	0.0108011		114	114	114	108	91	91	109	110	107	107	107	108	107	98	97	97	98	98	98	97	97	97	97	97	97	97	99
GD224	22	0.127813	0.134113	0.135014	0.133213	0.133213	0.133213	0.131413	0.135014	0.135014	0.140414	0.139514	0.138614	0.135914	0.135914	0.139514	0.139514	0.140414	0.140414	0.137714	0.10171	0.10261		0	0	113	91	91	103	104	103	103	103	104	103	95	99	99	100	100	100	99	99	99	99	99	99	99	99
GD225	23	0.127813	0.134113	0.135014	0.133213	0.133213	0.133213	0.131413	0.135014	0.135014	0.140414	0.139514	0.138614	0.135914	0.135914	0.139514	0.139514	0.140414	0.140414	0.137714	0.10171	0.10261	0		0	113	91	91	103	104	103	103	103	104	103	95	99	99	100	100	100	99	99	99	99	99	99	99	99
GD228	24	0.127813	0.134113	0.135014	0.133213	0.133213	0.133213	0.131413	0.135014	0.135014	0.140414	0.139514	0.138614	0.135914	0.135914	0.139514	0.139514	0.140414	0.140414	0.137714	0.10171	0.10261	0	0		113	91	91	103	104	103	103	103	104	103	95	99	99	100	100	100	99	99	99	99	99	99	99	99
KC596168 T. sp. (USA)	25	0.123312	0.117912	0.119712	0.117912	0.117912	0.117912	0.117912	0.124212	0.124212	0.127813	0.126913	0.126913	0.128713	0.128713	0.126013	0.126013	0.126013	0.126013	0.127813	0.10351	0.0972097	0.10171	0.10171	0.10171		86	86	105	106	104	104	104	105	104	102	98	98	99	99	99	98	98	98	98	98	98	98	98
AF506268 T. kokosinga-pueschelii (USA)	26	0.112511	0.110711	0.111611	0.109811	0.109811	0.109811	0.108011	0.112511	0.112511	0.118812	0.117912	0.118812	0.121512	0.121512	0.116112	0.116112	0.116112	0.116112	0.117012	0.0864086	0.0819082	0.0819082	0.0819082	0.0819082	0.0774077		0	65	64	61	61	61	62	61	66	61	61	62	62	62	61	61	61	61	61	61	61	61
KX958150 T. kokosinga-pueschelii (USA)	27	0.112511	0.110711	0.111611	0.109811	0.109811	0.109811	0.108011	0.112511	0.112511	0.118812	0.117912	0.118812	0.121512	0.121512	0.116112	0.116112	0.116112	0.116112	0.117012	0.0864086	0.0819082	0.0819082	0.0819082	0.0819082	0.0774077	0		65	64	61	61	61	62	61	66	61	61	62	62	62	61	61	61	61	61	61	61	61
GX41	28	0.123312	0.121512	0.123312	0.121512	0.121512	0.121512	0.119712	0.125113	0.125113	0.128713	0.127813	0.127813	0.132313	0.132313	0.128713	0.128713	0.129613	0.129613	0.129613	0.10261	0.0981098	0.0927093	0.0927093	0.0927093	0.0945095	0.0585059	0.0585059		1	5	5	5	6	5	37	37	37	38	38	38	37	37	37	37	37	37	37	37
GX81	29	0.124212	0.122412	0.124212	0.122412	0.122412	0.122412	0.120612	0.126013	0.126013	0.129613	0.128713	0.128713	0.133213	0.133213	0.129613	0.129613	0.130513	0.130513	0.130513	0.10351	0.0990099	0.0936094	0.0936094	0.0936094	0.0954095	0.0576058	0.0576058	0.00090009		4	4	4	5	4	38	36	36	37	37	37	36	36	36	36	36	36	36	36
AB159654 T. okadae (Japan)	30	0.123312	0.121512	0.123312	0.121512	0.121512	0.121512	0.119712	0.125113	0.125113	0.128713	0.127813	0.127813	0.132313	0.132313	0.128713	0.128713	0.129613	0.129613	0.129613	0.10081	0.0963096	0.0927093	0.0927093	0.0927093	0.0936094	0.0549055	0.0549055	0.00450045	0.00360036		0	0	1	0	34	33	33	34	34	34	33	33	33	33	33	33	33	33
KX958146 T. okadae (Japan)	31	0.123312	0.121512	0.123312	0.121512	0.121512	0.121512	0.119712	0.125113	0.125113	0.128713	0.127813	0.127813	0.132313	0.132313	0.128713	0.128713	0.129613	0.129613	0.129613	0.10081	0.0963096	0.0927093	0.0927093	0.0927093	0.0936094	0.0549055	0.0549055	0.00450045	0.00360036	0		0	1	0	34	33	33	34	34	34	33	33	33	33	33	33	33	33
AB159655 T. okadae (Japan)	32	0.123312	0.121512	0.123312	0.121512	0.121512	0.121512	0.119712	0.125113	0.125113	0.128713	0.127813	0.127813	0.132313	0.132313	0.128713	0.128713	0.129613	0.129613	0.129613	0.10081	0.0963096	0.0927093	0.0927093	0.0927093	0.0936094	0.0549055	0.0549055	0.00450045	0.00360036	0	0		1	0	34	33	33	34	34	34	33	33	33	33	33	33	33	33
KM005139 T. okadae (Japan)	33	0.124212	0.122412	0.124212	0.122412	0.122412	0.122412	0.120612	0.126013	0.126013	0.129613	0.128713	0.128713	0.133213	0.133213	0.129613	0.129613	0.130513	0.130513	0.130513	0.10171	0.0972097	0.0936094	0.0936094	0.0936094	0.0945095	0.0558056	0.0558056	0.00540054	0.00450045	0.00090009	0.00090009	0.00090009		1	35	34	34	35	35	35	34	34	34	34	34	34	34	34
AF506269 T. okadae (Japan)	34	0.123312	0.121512	0.123312	0.121512	0.121512	0.121512	0.119712	0.125113	0.125113	0.128713	0.127813	0.127813	0.132313	0.132313	0.128713	0.128713	0.129613	0.129613	0.129613	0.10081	0.0963096	0.0927093	0.0927093	0.0927093	0.0936094	0.0549055	0.0549055	0.00450045	0.00360036	0	0	0	0.00090009		34	33	33	34	34	34	33	33	33	33	33	33	33	33
KU351645 T. indica (India)	35	0.118812	0.118812	0.119712	0.117912	0.117912	0.117912	0.116112	0.125113	0.125113	0.130513	0.129613	0.126013	0.128713	0.128713	0.128713	0.128713	0.129613	0.129613	0.129613	0.0909091	0.0882088	0.0855086	0.0855086	0.0855086	0.0918092	0.0594059	0.0594059	0.0333033	0.0342034	0.0306031	0.0306031	0.0306031	0.0315032	0.0306031		36	36	37	37	37	36	36	36	36	36	36	36	36
KC511078 T. hispida (China)	36	0.121512	0.117912	0.118812	0.117012	0.117012	0.117012	0.115212	0.125113	0.125113	0.128713	0.127813	0.127813	0.132313	0.132313	0.128713	0.128713	0.129613	0.129613	0.129613	0.090009	0.0873087	0.0891089	0.0891089	0.0891089	0.0882088	0.0549055	0.0549055	0.0333033	0.0324032	0.029703	0.029703	0.029703	0.0306031	0.029703	0.0324032		0	1	1	1	0	0	0	0	0	0	0	2
KX958140 T. hispida (Germany)	37	0.121512	0.117912	0.118812	0.117012	0.117012	0.117012	0.115212	0.125113	0.125113	0.128713	0.127813	0.127813	0.132313	0.132313	0.128713	0.128713	0.129613	0.129613	0.129613	0.090009	0.0873087	0.0891089	0.0891089	0.0891089	0.0882088	0.0549055	0.0549055	0.0333033	0.0324032	0.029703	0.029703	0.029703	0.0306031	0.029703	0.0324032	0		1	1	1	0	0	0	0	0	0	0	2
KM005138 T. hispida (Great Britain)	38	0.120612	0.117012	0.117912	0.116112	0.116112	0.116112	0.114311	0.124212	0.124212	0.127813	0.126913	0.126913	0.131413	0.131413	0.127813	0.127813	0.128713	0.128713	0.128713	0.0909091	0.0882088	0.090009	0.090009	0.090009	0.0891089	0.0558056	0.0558056	0.0342034	0.0333033	0.0306031	0.0306031	0.0306031	0.0315032	0.0306031	0.0333033	0.00090009	0.00090009		0	0	1	1	1	1	1	1	1	3
AB159653 T. hispida (Great Britain)	39	0.120612	0.117012	0.117912	0.116112	0.116112	0.116112	0.114311	0.124212	0.124212	0.127813	0.126913	0.126913	0.131413	0.131413	0.127813	0.127813	0.128713	0.128713	0.128713	0.0909091	0.0882088	0.090009	0.090009	0.090009	0.0891089	0.0558056	0.0558056	0.0342034	0.0333033	0.0306031	0.0306031	0.0306031	0.0315032	0.0306031	0.0333033	0.00090009	0.00090009	0		0	1	1	1	1	1	1	1	3
AF506270 T. hispida (Great Britain)	40	0.120612	0.117012	0.117912	0.116112	0.116112	0.116112	0.114311	0.124212	0.124212	0.127813	0.126913	0.126913	0.131413	0.131413	0.127813	0.127813	0.128713	0.128713	0.128713	0.0909091	0.0882088	0.090009	0.090009	0.090009	0.0891089	0.0558056	0.0558056	0.0342034	0.0333033	0.0306031	0.0306031	0.0306031	0.0315032	0.0306031	0.0333033	0.00090009	0.00090009	0	0		1	1	1	1	1	1	1	3
KX958145 T. hispida (Japan)	41	0.121512	0.117912	0.118812	0.117012	0.117012	0.117012	0.115212	0.125113	0.125113	0.128713	0.127813	0.127813	0.132313	0.132313	0.128713	0.128713	0.129613	0.129613	0.129613	0.090009	0.0873087	0.0891089	0.0891089	0.0891089	0.0882088	0.0549055	0.0549055	0.0333033	0.0324032	0.029703	0.029703	0.029703	0.0306031	0.029703	0.0324032	0	0	0.00090009	0.00090009	0.00090009		0	0	0	0	0	0	2
KF746959 T. hispida (China)	42	0.121512	0.117912	0.118812	0.117012	0.117012	0.117012	0.115212	0.125113	0.125113	0.128713	0.127813	0.127813	0.132313	0.132313	0.128713	0.128713	0.129613	0.129613	0.129613	0.090009	0.0873087	0.0891089	0.0891089	0.0891089	0.0882088	0.0549055	0.0549055	0.0333033	0.0324032	0.029703	0.029703	0.029703	0.0306031	0.029703	0.0324032	0	0	0.00090009	0.00090009	0.00090009	0		0	0	0	0	0	2
KX958144 T. hispida (Japan)	43	0.121512	0.117912	0.118812	0.117012	0.117012	0.117012	0.115212	0.125113	0.125113	0.128713	0.127813	0.127813	0.132313	0.132313	0.128713	0.128713	0.129613	0.129613	0.129613	0.090009	0.0873087	0.0891089	0.0891089	0.0891089	0.0882088	0.0549055	0.0549055	0.0333033	0.0324032	0.029703	0.029703	0.029703	0.0306031	0.029703	0.0324032	0	0	0.00090009	0.00090009	0.00090009	0	0		0	0	0	0	2
KX958141 T. hispida (Spain)	44	0.121512	0.117912	0.118812	0.117012	0.117012	0.117012	0.115212	0.125113	0.125113	0.128713	0.127813	0.127813	0.132313	0.132313	0.128713	0.128713	0.129613	0.129613	0.129613	0.090009	0.0873087	0.0891089	0.0891089	0.0891089	0.0882088	0.0549055	0.0549055	0.0333033	0.0324032	0.029703	0.029703	0.029703	0.0306031	0.029703	0.0324032	0	0	0.00090009	0.00090009	0.00090009	0	0	0		0	0	0	2
GU169076 T. hispida (USA)	45	0.121512	0.117912	0.118812	0.117012	0.117012	0.117012	0.115212	0.125113	0.125113	0.128713	0.127813	0.127813	0.132313	0.132313	0.128713	0.128713	0.129613	0.129613	0.129613	0.090009	0.0873087	0.0891089	0.0891089	0.0891089	0.0882088	0.0549055	0.0549055	0.0333033	0.0324032	0.029703	0.029703	0.029703	0.0306031	0.029703	0.0324032	0	0	0.00090009	0.00090009	0.00090009	0	0	0	0		0	0	2
JN592048 T. hispida (China)	46	0.121512	0.117912	0.118812	0.117012	0.117012	0.117012	0.115212	0.125113	0.125113	0.128713	0.127813	0.127813	0.132313	0.132313	0.128713	0.128713	0.129613	0.129613	0.129613	0.090009	0.0873087	0.0891089	0.0891089	0.0891089	0.0882088	0.0549055	0.0549055	0.0333033	0.0324032	0.029703	0.029703	0.029703	0.0306031	0.029703	0.0324032	0	0	0.00090009	0.00090009	0.00090009	0	0	0	0	0		0	2
AB159652 T. hispida (Japan)	47	0.121512	0.117912	0.118812	0.117012	0.117012	0.117012	0.115212	0.125113	0.125113	0.128713	0.127813	0.127813	0.132313	0.132313	0.128713	0.128713	0.129613	0.129613	0.129613	0.090009	0.0873087	0.0891089	0.0891089	0.0891089	0.0882088	0.0549055	0.0549055	0.0333033	0.0324032	0.029703	0.029703	0.029703	0.0306031	0.029703	0.0324032	0	0	0.00090009	0.00090009	0.00090009	0	0	0	0	0	0		2
KX958142 T. hispida	48	0.122412	0.118812	0.119712	0.117912	0.117912	0.117912	0.116112	0.126013	0.126013	0.129613	0.128713	0.128713	0.133213	0.133213	0.129613	0.129613	0.130513	0.130513	0.130513	0.0918092	0.0891089	0.0891089	0.0891089	0.0891089	0.0882088	0.0549055	0.0549055	0.0333033	0.0324032	0.029703	0.029703	0.029703	0.0306031	0.029703	0.0324032	0.00180018	0.00180018	0.00270027	0.00270027	0.00270027	0.00180018	0.00180018	0.00180018	0.00180018	0.00180018	0.00180018	0.00180018
KC596169 T. hispida (USA)	49	0.121512	0.117912	0.118812	0.117012	0.117012	0.117012	0.115212	0.125113	0.125113	0.128713	0.127813	0.127813	0.132313	0.132313	0.128713	0.128713	0.129613	0.129613	0.129613	0.0909091	0.0882088	0.0882088	0.0882088	0.0882088	0.0873087	0.0540054	0.0540054	0.0324032	0.0315032	0.0288029	0.0288029	0.0288029	0.029703	0.0288029	0.0315032	0.00090009	0.00090009	0.00180018	0.00180018	0.00180018	0.00090009	0.00090009	0.00090009	0.00090009	0.00090009	0.00090009	0.00090009	0.00090009
KF557550 N. shawii (Indonesia)	50	0.151215	0.154815	0.156616	0.154815	0.154815	0.154815	0.153015	0.139514	0.139514	0.144914	0.144014	0.146715	0.145815	0.145815	0.144914	0.144914	0.144914	0.144914	0.147615	0.129613	0.128713	0.138614	0.138614	0.138614	0.136814	0.124212	0.124212	0.130513	0.131413	0.128713	0.128713	0.128713	0.129613	0.128713	0.128713	0.133213	0.133213	0.134113	0.134113	0.134113	0.133213	0.133213	0.133213	0.133213	0.133213	0.133213	0.133213	0.135014
KU508674 N. shawii (Nepal)	51	0.151215	0.154815	0.156616	0.154815	0.154815	0.154815	0.153015	0.140414	0.140414	0.145815	0.144914	0.147615	0.145815	0.145815	0.145815	0.145815	0.145815	0.145815	0.148515	0.130513	0.129613	0.137714	0.137714	0.137714	0.135914	0.125113	0.125113	0.130513	0.131413	0.128713	0.128713	0.128713	0.129613	0.128713	0.128713	0.134113	0.134113	0.135014	0.135014	0.135014	0.134113	0.134113	0.134113	0.134113	0.134113	0.134113	0.134113	0.135914
KM005141 N. shawii (Japan)	52	0.150315	0.153915	0.155716	0.153915	0.153915	0.153915	0.152115	0.136814	0.136814	0.142214	0.141314	0.144014	0.143114	0.143114	0.142214	0.142214	0.142214	0.142214	0.144914	0.128713	0.127813	0.137714	0.137714	0.137714	0.134113	0.123312	0.123312	0.129613	0.130513	0.127813	0.127813	0.127813	0.128713	0.127813	0.127813	0.132313	0.132313	0.133213	0.133213	0.133213	0.132313	0.132313	0.132313	0.132313	0.132313	0.132313	0.132313	0.134113
AB159658 N. parkeri (USA)	53	0.135914	0.139514	0.141314	0.139514	0.139514	0.139514	0.137714	0.135014	0.135014	0.138614	0.137714	0.138614	0.139514	0.139514	0.138614	0.138614	0.139514	0.139514	0.141314	0.129613	0.128713	0.126913	0.126913	0.126913	0.135014	0.117012	0.117012	0.127813	0.128713	0.126013	0.126013	0.126013	0.126913	0.126013	0.129613	0.134113	0.134113	0.135014	0.135014	0.135014	0.134113	0.134113	0.134113	0.134113	0.134113	0.134113	0.134113	0.135914
KM005142 N. parkeri (USA)	54	0.135914	0.139514	0.141314	0.139514	0.139514	0.139514	0.137714	0.135014	0.135014	0.138614	0.137714	0.138614	0.139514	0.139514	0.138614	0.138614	0.139514	0.139514	0.141314	0.129613	0.128713	0.126913	0.126913	0.126913	0.135014	0.117012	0.117012	0.127813	0.128713	0.126013	0.126013	0.126013	0.126913	0.126013	0.129613	0.134113	0.134113	0.135014	0.135014	0.135014	0.134113	0.134113	0.134113	0.134113	0.134113	0.134113	0.134113	0.135914
EF116879 N. parkeri (USA)	55	0.135914	0.139514	0.141314	0.139514	0.139514	0.139514	0.137714	0.135014	0.135014	0.138614	0.137714	0.138614	0.139514	0.139514	0.138614	0.138614	0.139514	0.139514	0.141314	0.129613	0.128713	0.126913	0.126913	0.126913	0.135014	0.117012	0.117012	0.127813	0.128713	0.126013	0.126013	0.126013	0.126913	0.126013	0.129613	0.134113	0.134113	0.135014	0.135014	0.135014	0.134113	0.134113	0.134113	0.134113	0.134113	0.134113	0.134113	0.135914
EF116878 N. parkeri (USA)	56	0.135914	0.139514	0.141314	0.139514	0.139514	0.139514	0.137714	0.135014	0.135014	0.138614	0.137714	0.138614	0.139514	0.139514	0.138614	0.138614	0.139514	0.139514	0.141314	0.129613	0.128713	0.126913	0.126913	0.126913	0.135014	0.117012	0.117012	0.127813	0.128713	0.126013	0.126013	0.126013	0.126913	0.126013	0.129613	0.134113	0.134113	0.135014	0.135014	0.135014	0.134113	0.134113	0.134113	0.134113	0.134113	0.134113	0.134113	0.135914
GU810834 Batrachospermum gelatinosum	57	0.186319	0.178218	0.179118	0.177318	0.177318	0.177318	0.176418	0.178218	0.178218	0.177318	0.176418	0.179118	0.180918	0.180918	0.179118	0.179118	0.179118	0.179118	0.180918	0.173717	0.175518	0.180018	0.180018	0.180018	0.182718	0.173717	0.173717	0.170117	0.171017	0.169217	0.169217	0.169217	0.170117	0.169217	0.162916	0.163816	0.163816	0.162916	0.162916	0.162916	0.163816	0.163816	0.163816	0.163816	0.163816	0.163816	0.163816	0.164716
GU810833 Batrachospermum gelatinosum	58	0.189019	0.180918	0.181818	0.180018	0.180018	0.180018	0.179118	0.180918	0.180918	0.180018	0.179118	0.181818	0.183618	0.183618	0.181818	0.181818	0.181818	0.181818	0.183618	0.175518	0.177318	0.182718	0.182718	0.182718	0.185419	0.176418	0.176418	0.172817	0.173717	0.171917	0.171917	0.171917	0.172817	0.171917	0.165617	0.166517	0.166517	0.165617	0.165617	0.165617	0.166517	0.166517	0.166517	0.166517	0.166517	0.166517	0.166517	0.167417
[truncated: 10 more columns]

## Sheet: Caption
Table. Estimates of Evolutionary Divergence between Sequences
The number of base differences per site from between sequences are shown. The analysis involved 58 nucleotide sequences. Codon positions included were 1st+2nd+3rd+Noncoding. All positions containing gaps and missing data were eliminated. There were a total of 1111 positions in the final dataset. Evolutionary analyses were conducted in MEGA6 [1].
1. Tamura K., Stecher G., Peterson D., Filipski A., and Kumar S. (2013). MEGA6: Molecular Evolutionary Genetics Analysis version 6.0. Molecular Biology and Evolution30: 2725-2729.
Disclaimer: Although utmost care has been taken to ensure the correctness of the caption, the caption text is provided "as is" without any warranty of any kind. Authors advise the user to carefully check the caption prior to its use for any purpose and report any errors or problems to the authors immediately (www.megasoftware.net). In no event shall the authors and their employers be liable for a…
