# Supplementary material for: ﻿Thoreabaiyunensis sp. nov. (Thoreales, Rhodophyta) and T.okadae, a new record from China
Source: PhytoKeys. 2022 Apr 1;193:107–23. doi: 10.3897/phytokeys.193.79667 (PMC9005493; doi:10.3897/phytokeys.193.79667)
Supplement: Supplementary material 5 — Table S3 [file phytokeys-193-107-s005.xls]

## Sheet: MatrixOutput
Table S3. Pairwise distance (lower-left matrix) and number of nucleotide variance (upper-right matrix) of COI-5P sequence among the taxa in this study.
Taxon	No.	1	2	3	4	5	6	7	8	9	10	11	12	13	14	15	16	17	18	19	20	21	22	23	24	25	26	27	28	29	30	31	32	33	34	35	36	37	38	39	40	41	42	43	44	45	46	47
KM055234 T. quisqueyana (Dominican Republic)	1		54	52	52	52	52	66	66	71	73	72	64	74	74	88	88	88	90	101	102	104	104	109	106	105	102	105	105	106	105	105	105	104	105	106	106	105	105	105	102	100	99	100	100	100	138	138
KX958107 T. riekei (Mexico)	2	0.0866774		2	2	2	3	59	59	70	71	70	66	63	63	85	85	85	88	106	107	109	109	113	106	107	104	105	105	106	105	105	105	106	105	108	110	107	107	107	104	107	106	107	105	105	143	141
KM055239 T. riekei (USA)	3	0.0834671	0.00321027		0	0	1	60	60	69	70	69	65	62	62	84	84	84	87	105	106	108	108	112	107	108	105	106	106	107	106	106	106	107	106	110	110	107	107	107	104	106	105	106	104	104	143	141
KX958111 T. riekei (USA)	4	0.0834671	0.00321027	0		0	1	60	60	69	70	69	65	62	62	84	84	84	87	105	106	108	108	112	107	108	105	106	106	107	106	106	106	107	106	110	110	107	107	107	104	106	105	106	104	104	143	141
KX958110 T. riekei (USA)	5	0.0834671	0.00321027	0	0		1	60	60	69	70	69	65	62	62	84	84	84	87	105	106	108	108	112	107	108	105	106	106	107	106	106	106	107	106	110	110	107	107	107	104	106	105	106	104	104	143	141
KX958109 T. riekei (USA)	6	0.0834671	0.00481541	0.00160514	0.00160514	0.00160514		60	60	69	70	69	65	62	62	84	84	84	87	105	106	108	108	112	107	108	105	106	106	107	106	106	106	107	106	110	110	107	107	107	104	106	105	106	104	104	142	140
KM055235 T. gaudichaudii (Guam)	7	0.105939	0.094703	0.0963082	0.0963082	0.0963082	0.0963082		0	25	32	29	26	43	43	73	73	73	77	96	97	97	97	106	91	94	93	92	92	93	92	92	92	91	92	98	100	97	97	97	96	94	93	94	92	92	135	133
KX958096 T. gaudichaudii (Guam)	8	0.105939	0.094703	0.0963082	0.0963082	0.0963082	0.0963082	0		25	32	29	26	43	43	73	73	73	77	96	97	97	97	106	91	94	93	92	92	93	92	92	92	91	92	98	100	97	97	97	96	94	93	94	92	92	135	133
KM055236 T. gaudichaudii (Federated States of Micronesia)	9	0.113965	0.11236	0.110754	0.110754	0.110754	0.110754	0.0401284	0.0401284		39	36	25	48	48	81	81	81	84	96	97	97	97	96	96	99	98	97	97	98	97	97	97	96	97	102	102	99	99	99	96	95	94	95	93	93	140	140
KX958105 T. gaudichaudii (Japan)	10	0.117175	0.113965	0.11236	0.11236	0.11236	0.11236	0.0513644	0.0513644	0.0626003		13	34	48	48	80	80	80	84	99	100	102	102	104	99	102	99	100	100	101	100	100	100	99	100	108	108	104	104	104	102	92	93	94	92	92	139	137
KX958106 T. gaudichaudii (Japan)	11	0.11557	0.11236	0.110754	0.110754	0.110754	0.110754	0.046549	0.046549	0.0577849	0.0208668		29	47	47	78	78	78	85	99	100	102	102	103	100	103	100	101	101	102	101	101	101	100	101	108	108	104	104	104	102	91	92	93	91	91	141	139
KX958114 T. gaudichaudii (Vanuatu)	12	0.102729	0.105939	0.104334	0.104334	0.104334	0.104334	0.0417335	0.0417335	0.0401284	0.0545746	0.046549		45	45	82	82	82	82	98	99	99	99	98	99	102	99	100	98	101	100	100	100	99	100	99	99	98	98	98	93	91	92	93	91	91	140	138
KX958112 T. mauitukitukii (Vanuatu)	13	0.11878	0.101124	0.0995185	0.0995185	0.0995185	0.0995185	0.0690209	0.0690209	0.0770465	0.0770465	0.0754414	0.0722311		0	77	77	77	86	95	96	98	98	99	100	101	100	99	99	100	99	99	99	98	99	106	105	102	102	102	98	95	96	97	95	95	145	143
KX958113 T. mauitukitukii (Vanuatu)	14	0.11878	0.101124	0.0995185	0.0995185	0.0995185	0.0995185	0.0690209	0.0690209	0.0770465	0.0770465	0.0754414	0.0722311	0		77	77	77	86	95	96	98	98	99	100	101	100	99	99	100	99	99	99	98	99	106	105	102	102	102	98	95	96	97	95	95	145	143
GD224	15	0.141252	0.136437	0.134831	0.134831	0.134831	0.134831	0.117175	0.117175	0.130016	0.128411	0.125201	0.131621	0.123596	0.123596		0	0	71	94	95	93	93	104	97	96	96	96	96	97	96	96	96	95	96	105	104	102	102	102	98	95	94	95	93	93	133	131
GD228	16	0.141252	0.136437	0.134831	0.134831	0.134831	0.134831	0.117175	0.117175	0.130016	0.128411	0.125201	0.131621	0.123596	0.123596	0		0	71	94	95	93	93	104	97	96	96	96	96	97	96	96	96	95	96	105	104	102	102	102	98	95	94	95	93	93	133	131
GD225	17	0.141252	0.136437	0.134831	0.134831	0.134831	0.134831	0.117175	0.117175	0.130016	0.128411	0.125201	0.131621	0.123596	0.123596	0	0		71	94	95	93	93	104	97	96	96	96	96	97	96	96	96	95	96	105	104	102	102	102	98	95	94	95	93	93	133	131
KX958092 T. bachmannii (Brazil)	18	0.144462	0.141252	0.139647	0.139647	0.139647	0.139647	0.123596	0.123596	0.134831	0.134831	0.136437	0.131621	0.138042	0.138042	0.113965	0.113965	0.113965		91	92	93	93	94	81	82	81	80	80	81	80	80	80	79	80	95	95	93	93	93	88	94	93	94	92	92	145	144
GX41	19	0.162119	0.170144	0.168539	0.168539	0.168539	0.168539	0.154093	0.154093	0.154093	0.158909	0.158909	0.157303	0.152488	0.152488	0.150883	0.150883	0.150883	0.146067		1	19	19	75	65	66	64	64	64	65	64	64	64	63	64	114	114	111	111	111	114	119	118	119	117	117	142	143
GX81	20	0.163724	0.17175	0.170144	0.170144	0.170144	0.170144	0.155698	0.155698	0.155698	0.160514	0.160514	0.158909	0.154093	0.154093	0.152488	0.152488	0.152488	0.147673	0.00160514		20	20	76	66	67	65	65	65	66	65	65	65	64	65	115	115	112	112	112	115	120	119	120	118	118	143	144
KX958104 T. okadae (Japan)	21	0.166934	0.17496	0.173355	0.173355	0.173355	0.173355	0.155698	0.155698	0.155698	0.163724	0.163724	0.158909	0.157303	0.157303	0.149278	0.149278	0.149278	0.149278	0.0304976	0.0321027		0	75	63	64	62	62	62	63	62	62	62	63	62	113	111	112	112	112	113	115	114	115	113	113	144	145
KM055238 T. okadae (Japan)	22	0.166934	0.17496	0.173355	0.173355	0.173355	0.173355	0.155698	0.155698	0.155698	0.163724	0.163724	0.158909	0.157303	0.157303	0.149278	0.149278	0.149278	0.149278	0.0304976	0.0321027	0		75	63	64	62	62	62	63	62	62	62	63	62	113	111	112	112	112	113	115	114	115	113	113	144	145
KU351644 T. indica (India)	23	0.17496	0.18138	0.179775	0.179775	0.179775	0.179775	0.170144	0.170144	0.154093	0.166934	0.165329	0.157303	0.158909	0.158909	0.166934	0.166934	0.166934	0.150883	0.120385	0.12199	0.120385	0.120385		62	61	58	61	61	62	61	61	61	62	61	110	110	108	108	108	109	120	119	120	118	118	144	145
KC511076 T. hispida (China)	24	0.170144	0.170144	0.17175	0.17175	0.17175	0.17175	0.146067	0.146067	0.154093	0.158909	0.160514	0.158909	0.160514	0.160514	0.155698	0.155698	0.155698	0.130016	0.104334	0.105939	0.101124	0.101124	0.0995185		3	4	1	3	2	1	1	1	2	1	110	112	111	111	111	112	120	119	120	118	118	144	143
KC596320 T. hispida (USA)	25	0.168539	0.17175	0.173355	0.173355	0.173355	0.173355	0.150883	0.150883	0.158909	0.163724	0.165329	0.163724	0.162119	0.162119	0.154093	0.154093	0.154093	0.131621	0.105939	0.107544	0.102729	0.102729	0.0979133	0.00481541		3	2	4	3	2	2	2	3	2	109	111	110	110	110	111	119	118	119	117	117	146	145
HM915870 T. hispida (Australia)	26	0.163724	0.166934	0.168539	0.168539	0.168539	0.168539	0.149278	0.149278	0.157303	0.158909	0.160514	0.158909	0.160514	0.160514	0.154093	0.154093	0.154093	0.130016	0.102729	0.104334	0.0995185	0.0995185	0.0930979	0.00642055	0.00481541		3	5	4	3	3	3	4	3	109	111	110	110	110	111	119	118	119	117	117	144	143
KX958093 T. hispida (Germany)	27	0.168539	0.168539	0.170144	0.170144	0.170144	0.170144	0.147673	0.147673	0.155698	0.160514	0.162119	0.160514	0.158909	0.158909	0.154093	0.154093	0.154093	0.128411	0.102729	0.104334	0.0995185	0.0995185	0.0979133	0.00160514	0.00321027	0.00481541		2	1	0	0	0	1	0	109	111	110	110	110	111	119	118	119	117	117	145	144
KX958103 T. hispida (Japan)	28	0.168539	0.168539	0.170144	0.170144	0.170144	0.170144	0.147673	0.147673	0.155698	0.160514	0.162119	0.157303	0.158909	0.158909	0.154093	0.154093	0.154093	0.128411	0.102729	0.104334	0.0995185	0.0995185	0.0979133	0.00481541	0.00642055	0.00802568	0.00321027		3	2	2	2	3	2	107	109	108	108	108	109	119	118	119	117	117	145	144
TKX958095 T. hispida	29	0.170144	0.170144	0.17175	0.17175	0.17175	0.17175	0.149278	0.149278	0.157303	0.162119	0.163724	0.162119	0.160514	0.160514	0.155698	0.155698	0.155698	0.130016	0.104334	0.105939	0.101124	0.101124	0.0995185	0.00321027	0.00481541	0.00642055	0.00160514	0.00481541		1	1	1	2	1	110	112	111	111	111	112	120	119	120	118	118	146	145
KX958108 T. hispida (USA)	30	0.168539	0.168539	0.170144	0.170144	0.170144	0.170144	0.147673	0.147673	0.155698	0.160514	0.162119	0.160514	0.158909	0.158909	0.154093	0.154093	0.154093	0.128411	0.102729	0.104334	0.0995185	0.0995185	0.0979133	0.00160514	0.00321027	0.00481541	0	0.00321027	0.00160514		0	0	1	0	109	111	110	110	110	111	119	118	119	117	117	145	144
KX958102 T. hispida (Japan)	31	0.168539	0.168539	0.170144	0.170144	0.170144	0.170144	0.147673	0.147673	0.155698	0.160514	0.162119	0.160514	0.158909	0.158909	0.154093	0.154093	0.154093	0.128411	0.102729	0.104334	0.0995185	0.0995185	0.0979133	0.00160514	0.00321027	0.00481541	0	0.00321027	0.00160514	0		0	1	0	109	111	110	110	110	111	119	118	119	117	117	145	144
KX958094 T. hispida (Spain)	32	0.168539	0.168539	0.170144	0.170144	0.170144	0.170144	0.147673	0.147673	0.155698	0.160514	0.162119	0.160514	0.158909	0.158909	0.154093	0.154093	0.154093	0.128411	0.102729	0.104334	0.0995185	0.0995185	0.0979133	0.00160514	0.00321027	0.00481541	0	0.00321027	0.00160514	0	0		1	0	109	111	110	110	110	111	119	118	119	117	117	145	144
KM055237 T. hispida (Great Britain)	33	0.166934	0.170144	0.17175	0.17175	0.17175	0.17175	0.146067	0.146067	0.154093	0.158909	0.160514	0.158909	0.157303	0.157303	0.152488	0.152488	0.152488	0.126806	0.101124	0.102729	0.101124	0.101124	0.0995185	0.00321027	0.00481541	0.00642055	0.00160514	0.00481541	0.00321027	0.00160514	0.00160514	0.00160514		1	108	110	109	109	109	110	118	117	118	116	116	144	143
KX958098 T. hispida (Italy)	34	0.168539	0.168539	0.170144	0.170144	0.170144	0.170144	0.147673	0.147673	0.155698	0.160514	0.162119	0.160514	0.158909	0.158909	0.154093	0.154093	0.154093	0.128411	0.102729	0.104334	0.0995185	0.0995185	0.0979133	0.00160514	0.00321027	0.00481541	0	0.00321027	0.00160514	0	0	0	0.00160514		109	111	110	110	110	111	119	118	119	117	117	145	144
KX958097 N. shawii (Indonesia)	35	0.170144	0.173355	0.176565	0.176565	0.176565	0.176565	0.157303	0.157303	0.163724	0.173355	0.173355	0.158909	0.170144	0.170144	0.168539	0.168539	0.168539	0.152488	0.182986	0.184591	0.18138	0.18138	0.176565	0.176565	0.17496	0.17496	0.17496	0.17175	0.176565	0.17496	0.17496	0.17496	0.173355	0.17496		3	6	6	6	13	73	72	73	71	71	141	140
KX958100 N. shawii (Japan)	36	0.170144	0.176565	0.176565	0.176565	0.176565	0.176565	0.160514	0.160514	0.163724	0.173355	0.173355	0.158909	0.168539	0.168539	0.166934	0.166934	0.166934	0.152488	0.182986	0.184591	0.17817	0.17817	0.176565	0.179775	0.17817	0.17817	0.17817	0.17496	0.179775	0.17817	0.17817	0.17817	0.176565	0.17817	0.00481541		7	7	7	14	74	73	74	72	72	140	139
KM055241 N. shawii (Japan)	37	0.168539	0.17175	0.17175	0.17175	0.17175	0.17175	0.155698	0.155698	0.158909	0.166934	0.166934	0.157303	0.163724	0.163724	0.163724	0.163724	0.163724	0.149278	0.17817	0.179775	0.179775	0.179775	0.173355	0.17817	0.176565	0.176565	0.176565	0.173355	0.17817	0.176565	0.176565	0.176565	0.17496	0.176565	0.00963082	0.011236		0	0	13	70	69	70	68	68	140	139
KX958099 N. shawii (Japan)	38	0.168539	0.17175	0.17175	0.17175	0.17175	0.17175	0.155698	0.155698	0.158909	0.166934	0.166934	0.157303	0.163724	0.163724	0.163724	0.163724	0.163724	0.149278	0.17817	0.179775	0.179775	0.179775	0.173355	0.17817	0.176565	0.176565	0.176565	0.173355	0.17817	0.176565	0.176565	0.176565	0.17496	0.176565	0.00963082	0.011236	0		0	13	70	69	70	68	68	140	139
KX958101 N. shawii (Japan)	39	0.168539	0.17175	0.17175	0.17175	0.17175	0.17175	0.155698	0.155698	0.158909	0.166934	0.166934	0.157303	0.163724	0.163724	0.163724	0.163724	0.163724	0.149278	0.17817	0.179775	0.179775	0.179775	0.173355	0.17817	0.176565	0.176565	0.176565	0.173355	0.17817	0.176565	0.176565	0.176565	0.17496	0.176565	0.00963082	0.011236	0	0		13	70	69	70	68	68	140	139
KU508675 N. shawii (Nepal)	40	0.163724	0.166934	0.166934	0.166934	0.166934	0.166934	0.154093	0.154093	0.154093	0.163724	0.163724	0.149278	0.157303	0.157303	0.157303	0.157303	0.157303	0.141252	0.182986	0.184591	0.18138	0.18138	0.17496	0.179775	0.17817	0.17817	0.17817	0.17496	0.179775	0.17817	0.17817	0.17817	0.176565	0.17817	0.0208668	0.0224719	0.0208668	0.0208668	0.0208668		60	59	60	58	58	137	136
KM055242 N. parkeri (USA)	41	0.160514	0.17175	0.170144	0.170144	0.170144	0.170144	0.150883	0.150883	0.152488	0.147673	0.146067	0.146067	0.152488	0.152488	0.152488	0.152488	0.152488	0.150883	0.191011	0.192616	0.184591	0.184591	0.192616	0.192616	0.191011	0.191011	0.191011	0.191011	0.192616	0.191011	0.191011	0.191011	0.189406	0.191011	0.117175	0.11878	0.11236	0.11236	0.11236	0.0963082		1	2	2	2	138	137
KM055240 N. parkeri (USA)	42	0.158909	0.170144	0.168539	0.168539	0.168539	0.168539	0.149278	0.149278	0.150883	0.149278	0.147673	0.147673	0.154093	0.154093	0.150883	0.150883	0.150883	0.149278	0.189406	0.191011	0.182986	0.182986	0.191011	0.191011	0.189406	0.189406	0.189406	0.189406	0.191011	0.189406	0.189406	0.189406	0.187801	0.189406	0.11557	0.117175	0.110754	0.110754	0.110754	0.094703	0.00160514		1	1	1	139	138
KC596317 N. parkeri (USA)	43	0.160514	0.17175	0.170144	0.170144	0.170144	0.170144	0.150883	0.150883	0.152488	0.150883	0.149278	0.149278	0.155698	0.155698	0.152488	0.152488	0.152488	0.150883	0.191011	0.192616	0.184591	0.184591	0.192616	0.192616	0.191011	0.191011	0.191011	0.191011	0.192616	0.191011	0.191011	0.191011	0.189406	0.191011	0.117175	0.11878	0.11236	0.11236	0.11236	0.0963082	0.00321027	0.00160514		2	2	140	139
KC596318 N. parkeri (USA)	44	0.160514	0.168539	0.166934	0.166934	0.166934	0.166934	0.147673	0.147673	0.149278	0.147673	0.146067	0.146067	0.152488	0.152488	0.149278	0.149278	0.149278	0.147673	0.187801	0.189406	0.18138	0.18138	0.189406	0.189406	0.187801	0.187801	0.187801	0.187801	0.189406	0.187801	0.187801	0.187801	0.186196	0.187801	0.113965	0.11557	0.109149	0.109149	0.109149	0.0930979	0.00321027	0.00160514	0.00321027		0	139	138
KC596319 N. parkeri (USA)	45	0.160514	0.168539	0.166934	0.166934	0.166934	0.166934	0.147673	0.147673	0.149278	0.147673	0.146067	0.146067	0.152488	0.152488	0.149278	0.149278	0.149278	0.147673	0.187801	0.189406	0.18138	0.18138	0.189406	0.189406	0.187801	0.187801	0.187801	0.187801	0.189406	0.187801	0.187801	0.187801	0.186196	0.187801	0.113965	0.11557	0.109149	0.109149	0.109149	0.0930979	0.00321027	0.00160514	0.00321027	0		139	138
GU810832 Batrachospermum gelatinosum	46	0.221509	0.229535	0.229535	0.229535	0.229535	0.227929	0.216693	0.216693	0.224719	0.223114	0.226324	0.224719	0.232745	0.232745	0.213483	0.213483	0.213483	0.232745	0.227929	0.229535	0.23114	0.23114	0.23114	0.23114	0.23435	0.23114	0.232745	0.232745	0.23435	0.232745	0.232745	0.232745	0.23114	0.232745	0.226324	0.224719	0.224719	0.224719	0.224719	0.219904	0.221509	0.223114	0.224719	0.223114	0.223114		2
GU810831 Batrachospermum gelatinosum	47	0.221509	0.226324	0.226324	0.226324	0.226324	0.224719	0.213483	0.213483	0.224719	0.219904	0.223114	0.221509	0.229535	0.229535	0.210273	0.210273	0.210273	0.23114	0.229535	0.23114	0.232745	0.232745	0.232745	0.229535	0.232745	0.229535	0.23114	0.23114	0.232745	0.23114	0.23114	0.23114	0.229535	0.23114	0.224719	0.223114	0.223114	0.223114	0.223114	0.218299	0.219904	0.221509	0.223114	0.221509	0.221509	0.00321027

## Sheet: Caption
Table. Estimates of Evolutionary Divergence between Sequences
The number of base differences per site from between sequences are shown. The analysis involved 47 nucleotide sequences. Codon positions included were 1st+2nd+3rd+Noncoding. All positions containing gaps and missing data were eliminated. There were a total of 623 positions in the final dataset. Evolutionary analyses were conducted in MEGA6 [1].
1. Tamura K., Stecher G., Peterson D., Filipski A., and Kumar S. (2013). MEGA6: Molecular Evolutionary Genetics Analysis version 6.0. Molecular Biology and Evolution30: 2725-2729.
Disclaimer: Although utmost care has been taken to ensure the correctness of the caption, the caption text is provided "as is" without any warranty of any kind. Authors advise the user to carefully check the caption prior to its use for any purpose and report any errors or problems to the authors immediately (www.megasoftware.net). In no event shall the authors and their employers be liable for a…
